# Supplementary material for: Agroecological coffee management increases arbuscular mycorrhizal fungi diversity
Source: PLoS One. 2019 Jan 8;14(1):e0209093. doi: 10.1371/journal.pone.0209093 (PMC6324804; doi:10.1371/journal.pone.0209093)
Supplement: S2 File — (XLSM) [file pone.0209093.s002.xlsm]

## Sheet: otus_tax_assignments
OTU's ID	OTU's representative sequence	Assigned taxonomy
OTU001	A_Z3_3rd	k__Fungi;p__Glomeromycota;o__Glomeromycetes;f__Glomerales;g__Glomeraceae
OTU002	A_Z3_3rd	k__Fungi;p__Glomeromycota;o__Glomeromycetes;f__Glomerales;g__Glomeraceae
OTU003	F_Z2_2nd	Unassigned
OTU004	F_Z2_2nd	k__Fungi;p__Glomeromycota;o__Glomeromycetes;f__Glomerales;g__Glomeraceae;s__Glomus Franke A1
OTU005	A_Z3_3rd	k__Fungi;p__Glomeromycota;o__Glomeromycetes;f__Glomerales;g__Glomeraceae
OTU006	A_Z2_3rd	k__Fungi;p__Glomeromycota;o__Glomeromycetes;f__Glomerales;g__Glomeraceae
OTU007	F_Z3_3rd	k__Fungi;p__Glomeromycota;o__Glomeromycetes;f__Glomerales;g__Glomeraceae
OTU008	F_Z2_3rd	k__Fungi;p__Glomeromycota;o__Glomeromycetes;f__Glomerales;g__Glomeraceae;s__Glomus sp.
OTU009	F_Z2_3rd	k__Fungi;p__Glomeromycota;o__Glomeromycetes;f__Glomerales;g__Glomeraceae
OTU010	F_Z2_3rd	k__Fungi;p__Glomeromycota;o__Glomeromycetes;f__Glomerales;g__Glomeraceae;s__Glomus sp.
OTU011	F_Z2_3rd	k__Fungi;p__Glomeromycota;o__Glomeromycetes;f__Glomerales;g__Glomeraceae
OTU012	F_Z2_3rd	k__Fungi;p__Glomeromycota;o__Glomeromycetes;f__Glomerales;g__Glomeraceae
OTU013	C_Z2_2nd	k__Fungi;p__Glomeromycota;o__Glomeromycetes;f__Glomerales;g__Glomeraceae
OTU014	C_Z2_2nd	k__Fungi;p__Glomeromycota;o__Glomeromycetes;f__Glomerales;g__Glomeraceae
OTU015	C_Z2_2nd	k__Fungi;p__Glomeromycota;o__Glomeromycetes;f__Glomerales;g__Glomeraceae
OTU016	C_Z2_2nd	k__Fungi;p__Glomeromycota;o__Glomeromycetes;f__Glomerales;g__Glomeraceae;s__Glomus sp.
OTU017	A_Z3_3rd	k__Fungi;p__Glomeromycota;o__Glomeromycetes;f__Glomerales;g__Glomeraceae
OTU018	F_Z3_1st	k__Fungi;p__Glomeromycota;o__Glomeromycetes;f__Glomerales;g__Glomeraceae;s__Glomus sp.
OTU019	A_Z3_3rd	k__Fungi;p__Glomeromycota;o__Glomeromycetes;f__Glomerales;g__Glomeraceae;s__Glomus Glo2
OTU020	A_Z3_3rd	k__Fungi;p__Glomeromycota;o__Glomeromycetes;f__Glomerales;g__Glomeraceae
OTU021	F_Z3_1st	Unassigned
OTU022	F_Z3_1st	k__Fungi;p__Glomeromycota;o__Glomeromycetes;f__Diversisporales;g__Gigasporaceae
OTU023	F_Z3_1st	k__Fungi;p__Glomeromycota;o__Glomeromycetes;f__Diversisporales;g__Gigasporaceae
OTU024	A_Z3_3rd	k__Fungi;p__Glomeromycota;o__Glomeromycetes;f__Glomerales;g__Glomeraceae
OTU025	F_Z3_1st	k__Fungi;p__Glomeromycota;o__Glomeromycetes;f__Diversisporales;g__Gigasporaceae
OTU026	F_Z2_3rd	k__Fungi;p__Glomeromycota;o__Glomeromycetes;f__Glomerales;g__Glomeraceae
OTU027	F_Z3_3rd	k__Fungi;p__Glomeromycota;o__Glomeromycetes;f__Glomerales;g__Glomeraceae
OTU028	F_Z3_3rd	k__Fungi;p__Glomeromycota;o__Glomeromycetes;f__Glomerales;g__Glomeraceae
OTU029	F_Z3_3rd	k__Fungi;p__Glomeromycota;o__Glomeromycetes;f__Glomerales;g__Glomeraceae;s__Glomus MO-G57
OTU030	F_Z3_3rd	k__Fungi;p__Glomeromycota;o__Glomeromycetes;f__Glomerales;g__Glomeraceae;s__Glomus sp.
OTU031	A_Z3_2nd	k__Fungi;p__Glomeromycota;o__Glomeromycetes;f__Diversisporales;g__Gigasporaceae
OTU032	F_Z1_2nd	k__Fungi;p__Glomeromycota;o__Glomeromycetes;f__Glomerales;g__Glomeraceae
OTU033	F_Z2_3rd	k__Fungi;p__Glomeromycota;o__Glomeromycetes;f__Glomerales;g__Glomeraceae;s__Glomus sp.
OTU034	F_Z1_2nd	k__Fungi;p__Glomeromycota;o__Glomeromycetes;f__Diversisporales;g__Gigasporaceae
OTU035	F_Z2_3rd	k__Fungi;p__Glomeromycota;o__Glomeromycetes;f__Glomerales;g__Glomeraceae
OTU036	F_Z1_1st	k__Fungi;p__Glomeromycota;o__Glomeromycetes;f__Diversisporales;g__Diversisporaceae
OTU037	F_Z2_3rd	k__Fungi;p__Glomeromycota;o__Glomeromycetes;f__Glomerales;g__Glomeraceae;s__Glomus sp.
OTU038	F_Z3_2nd	k__Fungi;p__Glomeromycota;o__Glomeromycetes;f__Glomerales;g__Glomeraceae
OTU039	F_Z3_2nd	k__Fungi;p__Glomeromycota;o__Glomeromycetes;f__Glomerales;g__Glomeraceae;s__Glomus sp.
OTU040	F_Z3_2nd	k__Fungi;p__Glomeromycota;o__Glomeromycetes;f__Glomerales;g__Glomeraceae;s__Glomus sp.
OTU041	A_Z1_1st	k__Fungi;p__Glomeromycota;o__Glomeromycetes;f__Glomerales;g__Glomeraceae
OTU042	A_Z2_2nd	Unassigned
OTU043	A_Z2_2nd	k__Fungi;p__Glomeromycota;o__Glomeromycetes;f__Glomerales;g__Glomeraceae
OTU044	F_Z3_2nd	k__Fungi;p__Glomeromycota;o__Glomeromycetes;f__Diversisporales;g__Gigasporaceae
OTU045	F_Z3_2nd	k__Fungi;p__Glomeromycota;o__Glomeromycetes;f__Diversisporales;g__Gigasporaceae
OTU046	A_Z1_2nd	k__Fungi;p__Glomeromycota;o__Glomeromycetes;f__Glomerales;g__Glomeraceae
OTU047	A_Z1_3rd	k__Fungi;p__Glomeromycota;o__Glomeromycetes;f__Glomerales;g__Glomeraceae
OTU048	A_Z1_3rd	k__Fungi;p__Glomeromycota;o__Glomeromycetes;f__Glomerales;g__Glomeraceae
OTU049	A_Z1_3rd	k__Fungi;p__Glomeromycota;o__Glomeromycetes;f__Glomerales;g__Glomeraceae
OTU050	A_Z1_3rd	k__Fungi;p__Glomeromycota;o__Glomeromycetes;f__Glomerales;g__Glomeraceae
OTU051	A_Z1_3rd	k__Fungi;p__Glomeromycota;o__Glomeromycetes;f__Glomerales;g__Glomeraceae
OTU052	F_Z3_2nd	k__Fungi;p__Glomeromycota;o__Glomeromycetes;f__Glomerales;g__Glomeraceae
OTU053	A_Z1_3rd	k__Fungi;p__Glomeromycota;o__Glomeromycetes;f__Glomerales;g__Glomeraceae
OTU054	C_Z3_2nd	k__Fungi;p__Glomeromycota;o__Glomeromycetes;f__Glomerales;g__Glomeraceae;s__Glomus sp.
OTU055	C_Z1_3rd	k__Fungi;p__Glomeromycota;o__Glomeromycetes;f__Glomerales;g__Glomeraceae
OTU056	C_Z1_3rd	Unassigned
OTU057	C_Z1_3rd	k__Fungi;p__Glomeromycota;o__Glomeromycetes;f__Glomerales;g__Glomeraceae;s__Glomus sp.
OTU058	C_Z1_3rd	k__Fungi;p__Glomeromycota;o__Glomeromycetes;f__Glomerales;g__Glomeraceae
OTU059	F_Z2_1st	k__Fungi;p__Glomeromycota;o__Glomeromycetes;f__Diversisporales;g__Gigasporaceae
OTU060	F_Z3_2nd	Unassigned
OTU061	F_Z3_2nd	k__Fungi;p__Glomeromycota;o__Glomeromycetes;f__Glomerales;g__Glomeraceae
OTU062	F_Z2_1st	k__Fungi;p__Glomeromycota;o__Glomeromycetes;f__Diversisporales;g__Acaulosporaceae
OTU063	F_Z2_1st	k__Fungi;p__Glomeromycota;o__Glomeromycetes;f__Glomerales;g__Glomeraceae
OTU064	A_Z1_1st	k__Fungi;p__Glomeromycota;o__Glomeromycetes;f__Glomerales;g__Glomeraceae
OTU065	A_Z1_1st	k__Fungi;p__Glomeromycota;o__Glomeromycetes;f__Glomerales;g__Glomeraceae
OTU066	A_Z1_2nd	Unassigned
OTU067	A_Z3_3rd	k__Fungi;p__Glomeromycota;o__Glomeromycetes;f__Glomerales;g__Glomeraceae
OTU068	A_Z1_2nd	Unassigned
OTU069	A_Z1_2nd	k__Fungi;p__Glomeromycota;o__Glomeromycetes;f__Glomerales;g__Glomeraceae;s__Glomus sp.
OTU070	A_Z1_2nd	Unassigned
OTU071	A_Z3_3rd	k__Fungi;p__Glomeromycota;o__Glomeromycetes;f__Glomerales;g__Glomeraceae
OTU072	A_Z1_3rd	k__Fungi;p__Glomeromycota;o__Glomeromycetes;f__Glomerales;g__Glomeraceae
OTU073	F_Z1_3rd	k__Fungi;p__Glomeromycota;o__Glomeromycetes;f__Glomerales;g__Glomeraceae
OTU074	F_Z1_3rd	k__Fungi;p__Glomeromycota;o__Glomeromycetes;f__Glomerales;g__Glomeraceae
OTU075	A_Z3_1st	k__Fungi;p__Glomeromycota;o__Glomeromycetes;f__Glomerales;g__Glomeraceae
OTU076	F_Z1_2nd	k__Fungi;p__Glomeromycota;o__Glomeromycetes;f__Diversisporales;g__Gigasporaceae
OTU077	A_Z1_2nd	k__Fungi;p__Glomeromycota;o__Glomeromycetes;f__Glomerales;g__Glomeraceae
OTU078	A_Z1_1st	k__Fungi;p__Glomeromycota;o__Glomeromycetes;f__Glomerales;g__Glomeraceae
OTU079	A_Z1_1st	k__Fungi;p__Glomeromycota;o__Glomeromycetes;f__Glomerales;g__Glomeraceae
OTU080	A_Z1_1st	k__Fungi;p__Glomeromycota;o__Glomeromycetes;f__Glomerales;g__Glomeraceae;s__Glomus sp.
OTU081	A_Z1_1st	k__Fungi;p__Glomeromycota;o__Glomeromycetes;f__Glomerales;g__Glomeraceae
OTU082	F_Z1_1st	k__Fungi;p__Glomeromycota;o__Glomeromycetes;f__Diversisporales;g__Gigasporaceae
OTU083	F_Z1_1st	k__Fungi;p__Glomeromycota;o__Glomeromycetes;f__Diversisporales;g__Acaulosporaceae
OTU084	F_Z1_1st	k__Fungi;p__Glomeromycota;o__Glomeromycetes;f__Diversisporales;g__Gigasporaceae
OTU085	A_Z1_1st	k__Fungi;p__Glomeromycota;o__Glomeromycetes;f__Glomerales;g__Glomeraceae;s__Glomus sp.
OTU086	F_Z3_2nd	k__Fungi;p__Glomeromycota;o__Glomeromycetes;f__Glomerales;g__Glomeraceae
OTU087	F_Z1_3rd	k__Fungi;p__Glomeromycota;o__Glomeromycetes;f__Diversisporales;g__Acaulosporaceae
OTU088	F_Z1_3rd	k__Fungi;p__Glomeromycota;o__Glomeromycetes;f__Glomerales;g__Glomeraceae;s__Glomus Franke A1
OTU089	A_Z3_1st	k__Fungi;p__Glomeromycota;o__Glomeromycetes;f__Glomerales;g__Glomeraceae;s__Glomus sp.
OTU090	A_Z3_1st	k__Fungi;p__Glomeromycota;o__Glomeromycetes;f__Glomerales;g__Glomeraceae
OTU091	A_Z3_1st	k__Fungi;p__Glomeromycota;o__Glomeromycetes;f__Glomerales;g__Glomeraceae
OTU092	A_Z1_2nd	Unassigned
OTU093	A_Z3_1st	k__Fungi;p__Glomeromycota;o__Glomeromycetes;f__Glomerales;g__Glomeraceae
OTU094	F_Z2_3rd	k__Fungi;p__Glomeromycota;o__Glomeromycetes;f__Glomerales;g__Glomeraceae
OTU095	C_Z1_2nd	k__Fungi;p__Glomeromycota;o__Glomeromycetes;f__Glomerales;g__Glomeraceae
OTU096	C_Z1_2nd	k__Fungi;p__Glomeromycota;o__Glomeromycetes;f__Glomerales;g__Glomeraceae
OTU097	C_Z3_1st	k__Fungi;p__Glomeromycota;o__Glomeromycetes;f__Diversisporales;g__Gigasporaceae
OTU098	C_Z2_3rd	k__Fungi;p__Glomeromycota;o__Glomeromycetes;f__Glomerales;g__Glomeraceae
OTU099	A_Z2_3rd	k__Fungi;p__Glomeromycota;o__Glomeromycetes;f__Glomerales;g__Glomeraceae
OTU100	C_Z1_1st	k__Fungi;p__Glomeromycota;o__Glomeromycetes;f__Glomerales;g__Glomeraceae
OTU101	C_Z1_1st	k__Fungi;p__Glomeromycota;o__Glomeromycetes;f__Diversisporales;g__Acaulosporaceae
OTU102	C_Z1_1st	k__Fungi;p__Glomeromycota;o__Glomeromycetes;f__Glomerales;g__Glomeraceae;s__Glomus sp.
OTU103	F_Z3_3rd	Unassigned
OTU104	F_Z3_3rd	k__Fungi;p__Glomeromycota;o__Glomeromycetes;f__Diversisporales;g__Gigasporaceae
OTU105	C_Z2_1st	Unassigned
OTU106	C_Z2_1st	k__Fungi;p__Glomeromycota;o__Glomeromycetes;f__Glomerales;g__Glomeraceae
OTU107	C_Z2_1st	k__Fungi;p__Glomeromycota;o__Glomeromycetes;f__Glomerales;g__Glomeraceae;s__Glomus sp.
OTU108	C_Z2_1st	k__Fungi;p__Glomeromycota;o__Glomeromycetes;f__Glomerales;g__Glomeraceae;s__Glomus sp.
OTU109	C_Z2_1st	k__Fungi;p__Glomeromycota;o__Glomeromycetes;f__Glomerales;g__Glomeraceae
OTU110	C_Z2_1st	k__Fungi;p__Glomeromycota;o__Glomeromycetes;f__Glomerales;g__Glomeraceae;s__Glomus sp.
OTU111	F_Z3_1st	k__Fungi;p__Glomeromycota;o__Glomeromycetes;f__Glomerales;g__Glomeraceae;s__Glomus sp.
OTU112	C_Z1_2nd	k__Fungi;p__Glomeromycota;o__Glomeromycetes;f__Glomerales;g__Glomeraceae;s__Glomus sp.
OTU113	A_Z2_1st	k__Fungi;p__Glomeromycota;o__Glomeromycetes;f__Glomerales;g__Glomeraceae;s__Glomus Wirsel OTU13
OTU114	C_Z2_3rd	k__Fungi;p__Glomeromycota;o__Glomeromycetes;f__Diversisporales;g__Gigasporaceae
