# Supplementary material for: Agroecological coffee management increases arbuscular mycorrhizal fungi diversity
Source: PLoS One. 2019 Jan 8;14(1):e0209093. doi: 10.1371/journal.pone.0209093 (PMC6324804; doi:10.1371/journal.pone.0209093)
Supplement: S3 File — Forest fragment (F), agroecological (A), and conventional (C) coffee in three localities (Z1, Z2 and Z3) and three periods, 1st (flowering), 2nd (grain filling) and 3rd (harvesting). R = repetition. (XLSX) [file pone.0209093.s003.xlsx]

## Sheet: Mycorrhizal colonization
System	Period	Localitie	Mycorrhizal colonization
Forest	1st	Z1	60
Forest	1st	Z1	50
Forest	1st	Z1	31.3
Forest	1st	Z2	10.3
Forest	1st	Z2	20.0
Forest	1st	Z2	28.6
Forest	1st	Z3	49.0
Forest	1st	Z3	42.0
Forest	1st	Z3	50.0
Forest	2nd	Z1	9.0
Forest	2nd	Z1	11.0
Forest	2nd	Z1	14.0
Forest	2nd	Z2	12.3
Forest	2nd	Z2	27.3
Forest	2nd	Z2	7.3
Forest	2nd	Z3	14.3
Forest	2nd	Z3	9.0
Forest	2nd	Z3	15.7
Forest	3rd	Z1	29.7
Forest	3rd	Z1	6.7
Forest	3rd	Z1	9.0
Forest	3rd	Z2	11.7
Forest	3rd	Z2	17.7
Forest	3rd	Z2	52.0
Forest	3rd	Z3	28.7
Forest	3rd	Z3	19.3
Forest	3rd	Z3	51.7
Agroecological	1st	Z1	64.3
Agroecological	1st	Z1	67.3
Agroecological	1st	Z1	16.6
Agroecological	1st	Z2	21.3
Agroecological	1st	Z2	22.3
Agroecological	1st	Z2	31.7
Agroecological	1st	Z3	29.3
Agroecological	1st	Z3	25.3
Agroecological	1st	Z3	11.3
Agroecological	2nd	Z1	9.0
Agroecological	2nd	Z1	14.3
Agroecological	2nd	Z1	5.3
Agroecological	2nd	Z2	8.3
Agroecological	2nd	Z2	10.0
Agroecological	2nd	Z2	24.7
Agroecological	2nd	Z3	12.7
Agroecological	2nd	Z3	28.3
Agroecological	2nd	Z3	23.7
Agroecological	3rd	Z1	29.0
Agroecological	3rd	Z1	32.0
Agroecological	3rd	Z1	14.7
Agroecological	3rd	Z2	24.7
Agroecological	3rd	Z2	14.3
Agroecological	3rd	Z2	24.3
Agroecological	3rd	Z3	36.0
Agroecological	3rd	Z3	38.3
Agroecological	3rd	Z3	37.0
Conventional	1st	Z1	25.3
Conventional	1st	Z1	46.0
Conventional	1st	Z1	63.3
Conventional	1st	Z2	30.0
Conventional	1st	Z2	45.0
Conventional	1st	Z2	31.3
Conventional	1st	Z3	23.0
Conventional	1st	Z3	44.0
Conventional	1st	Z3	28.7
Conventional	2nd	Z1	29.0
Conventional	2nd	Z1	43.3
Conventional	2nd	Z1	27.0
Conventional	2nd	Z2	22.7
Conventional	2nd	Z2	30.7
Conventional	2nd	Z2	37.3
Conventional	2nd	Z3	53.0
Conventional	2nd	Z3	29.3
Conventional	2nd	Z3	30.7
Conventional	3rd	Z1	27.0
Conventional	3rd	Z1	39.3
Conventional	3rd	Z1	45.0
Conventional	3rd	Z2	48.3
Conventional	3rd	Z2	37.0
Conventional	3rd	Z2	27.0
Conventional	3rd	Z3	41.7
Conventional	3rd	Z3	36.7
Conventional	3rd	Z3	39.3

## Sheet: Number of spores
System	Period	Localitie	Number of spores
Forest	1st	Z1	205
Forest	1st	Z1	353
Forest	1st	Z1	251
Forest	1st	Z2	92
Forest	1st	Z2	183
Forest	1st	Z2	288
Forest	1st	Z3	401
Forest	1st	Z3	850
Forest	1st	Z3	316
Forest	2nd	Z1	319
Forest	2nd	Z1	746
Forest	2nd	Z1	517
Forest	2nd	Z2	445
Forest	2nd	Z2	436
Forest	2nd	Z2	804
Forest	2nd	Z3	669
Forest	2nd	Z3	813
Forest	2nd	Z3	439
Forest	3rd	Z1	506
Forest	3rd	Z1	324
Forest	3rd	Z1	765
Forest	3rd	Z2	405
Forest	3rd	Z2	319
Forest	3rd	Z2	472
Forest	3rd	Z3	372
Forest	3rd	Z3	831
Forest	3rd	Z3	531
Agroecological	1st	Z1	277
Agroecological	1st	Z1	298
Agroecological	1st	Z1	401
Agroecological	1st	Z2	266
Agroecological	1st	Z2	368
Agroecological	1st	Z2	256
Agroecological	1st	Z3	342
Agroecological	1st	Z3	169
Agroecological	1st	Z3	179
Agroecological	2nd	Z1	1326
Agroecological	2nd	Z1	673
Agroecological	2nd	Z1	1352
Agroecological	2nd	Z2	1124
Agroecological	2nd	Z2	1117
Agroecological	2nd	Z2	1370
Agroecological	2nd	Z3	358
Agroecological	2nd	Z3	354
Agroecological	2nd	Z3	365
Agroecological	3rd	Z1	611
Agroecological	3rd	Z1	398
Agroecological	3rd	Z1	701
Agroecological	3rd	Z2	404
Agroecological	3rd	Z2	606
Agroecological	3rd	Z2	320
Agroecological	3rd	Z3	252
Agroecological	3rd	Z3	429
Agroecological	3rd	Z3	381
Conventional	1st	Z1	349
Conventional	1st	Z1	254
Conventional	1st	Z1	458
Conventional	1st	Z2	238
Conventional	1st	Z2	346
Conventional	1st	Z2	812
Conventional	1st	Z3	217
Conventional	1st	Z3	206
Conventional	1st	Z3	197
Conventional	2nd	Z1	854
Conventional	2nd	Z1	946
Conventional	2nd	Z1	939
Conventional	2nd	Z2	536
Conventional	2nd	Z2	1140
Conventional	2nd	Z2	475
Conventional	2nd	Z3	602
Conventional	2nd	Z3	357
Conventional	2nd	Z3	248
Conventional	3rd	Z1	585
Conventional	3rd	Z1	1079
Conventional	3rd	Z1	913
Conventional	3rd	Z2	789
Conventional	3rd	Z2	775
Conventional	3rd	Z2	921
Conventional	3rd	Z3	387
Conventional	3rd	Z3	185
Conventional	3rd	Z3	718

## Sheet: Morphospecies identification
System	Repetition	Acaulospora denticulata	Acaulospora foveata	Acaulospora herrerae	Acaulospora mellea	Acaulospora morrowiae	Acaulospora nivalis	Acaulospora scrobiculata	Acaulospora sieverding	Acaulospora sp. 1	Acaulospora sp. 2	Acaulospora sp. 3	Acaulospora sp. 4	Acaulospora sp. 5	Acaulospora sp. 6	Acaulospora tuberculata	Acaulospora verna	Ambispora leptoticha	Archeospora trappei	Dentiscutata biornata	Dentiscutata cerradensis	Gigaspora sp. 1	Glomus agregatum	Glomus fuegianum	Glomus glomerulatum	Glomus sp. 1	Glomus sp. 2	Glomus sp. 3	Glomus sp. 4	Glomus sp. 5	Glomus sp. 6	Glomus sp. 7	Glomus sp. 8	Glomus sp. 9	Glomus sp. 10	Glomus sp. 11	Glomus sp. 12	Glomus spinuliferum	Paraglomus occultum	Rhizophagus fasciculatus	Scutellospora pernambucana	Scutellospora sp. 1	Scutellospora sp. 2
Forest	Z1	0	0	0	1	0	0	0	0	1	1	1	0	0	0	1	0	0	1	1	0	0	0	0	1	1	1	1	1	1	1	1	1	1	0	0	0	0	0	0	1	0	0
Forest	Z2	0	1	0	1	1	0	0	1	1	1	0	0	0	1	0	0	0	1	0	0	1	1	0	1	1	0	0	0	1	1	1	1	0	0	1	0	0	0	1	1	1	1
Forest	Z3	0	1	1	1	1	0	0	1	1	1	0	1	0	0	1	0	0	0	0	0	0	0	0	1	1	0	1	1	1	1	1	1	0	0	1	0	0	0	0	1	0	1
Agroecological	Z1	0	0	1	1	1	1	1	0	1	0	0	1	0	0	1	1	1	1	0	0	1	0	0	1	1	0	0	0	1	1	1	0	0	0	0	0	0	1	0	0	0	0
Agroecological	Z2	0	1	0	1	0	0	1	0	1	0	0	1	0	0	0	0	0	1	0	0	0	0	1	1	1	0	0	0	1	1	1	0	0	0	1	0	1	0	0	0	0	1
Agroecological	Z3	0	0	0	1	1	0	1	0	1	0	0	0	1	0	0	0	0	1	0	0	1	0	1	1	1	0	0	1	1	1	1	0	0	0	1	0	0	0	0	0	0	0
Conventional	Z1	0	0	1	1	1	0	1	1	1	0	0	0	0	0	0	1	0	1	1	1	0	0	1	1	1	0	0	0	1	1	1	0	0	1	0	0	0	1	1	0	1	1
Conventional	Z2	0	0	1	1	1	0	1	0	0	0	0	0	0	1	1	0	1	1	0	0	0	1	0	1	1	0	0	0	1	0	1	0	0	1	1	0	0	0	0	0	0	0
Conventional	Z3	1	0	0	1	1	0	1	0	1	0	0	1	0	0	0	0	1	1	0	0	0	1	1	1	0	0	0	0	1	1	1	0	0	1	1	1	0	0	0	0	0	0
Locality	Repetition
Z1	1st	0	0	0	1	1	1	1	1	1	1	0	0	0	0	1	0	1	1	1	0	1	0	1	1	1	1	1	1	1	1	0	0	0	0	0	0	0	1	1	1	0	0
Z2	1st	0	0	0	1	1	0	1	0	0	1	0	1	0	1	1	0	0	1	0	0	0	1	1	1	1	0	0	0	1	1	1	0	0	0	1	0	1	0	0	0	0	0
Z3	1st	1	0	0	1	1	0	1	0	1	1	0	0	0	0	0	0	0	0	0	0	0	0	1	1	1	0	1	1	1	1	1	1	0	1	1	0	0	0	0	1	0	1
Z1	2nd	0	0	1	1	1	0	1	0	0	1	0	0	0	0	1	1	1	0	1	1	0	0	0	1	1	0	0	0	1	1	1	0	0	0	0	0	0	0	0	0	1	1
Z2	2nd	0	1	1	1	1	0	1	1	1	1	0	0	0	0	0	0	0	1	0	0	1	1	0	1	1	0	0	0	1	1	1	0	0	0	1	0	0	0	1	1	1	1
Z3	2nd	0	0	1	1	1	0	1	0	1	1	0	1	1	0	1	0	1	0	0	0	1	1	1	1	1	0	1	1	1	1	1	0	0	0	1	1	0	0	0	0	0	1
Z1	3rd	0	0	1	1	1	0	1	1	1	0	1	1	0	0	0	1	0	1	0	0	0	0	1	1	1	0	0	0	1	1	1	1	0	1	0	0	0	1	0	0	1	0
Z2	3rd	0	0	0	1	1	0	0	0	1	1	0	0	0	1	0	0	1	1	0	0	0	1	0	1	1	0	0	0	1	0	1	1	0	1	0	0	0	0	0	0	0	1
Z3	3rd	0	1	0	1	1	0	1	1	1	1	0	0	0	0	0	0	0	1	0	0	0	0	1	1	1	0	0	0	1	1	1	0	0	0	1	0	0	0	0	0	0	1
Period	Repetition
1st	Forest	0	0	0	1	1	0	0	0	1	1	0	0	0	1	0	0	0	1	1	0	0	1	0	1	1	1	1	1	1	1	1	1	0	0	1	0	0	0	0	1	0	1
2nd	Forest	0	1	1	1	1	0	0	1	1	1	0	1	0	0	1	0	0	1	1	0	1	1	0	1	1	0	1	0	1	1	1	0	0	0	1	0	0	0	1	1	1	1
3rd	Forest	0	1	0	1	1	0	0	1	1	1	1	0	0	1	0	0	0	1	0	0	0	1	0	1	1	0	0	0	1	1	1	1	1	0	1	0	0	0	0	0	0	1
1st	Agroecological	0	0	0	1	1	1	1	0	0	0	0	1	0	0	1	0	1	1	0	0	1	0	1	1	1	0	0	0	1	1	1	0	0	0	1	0	1	1	0	0	0	0
2nd	Agroecological	0	1	1	1	1	0	1	0	1	0	0	0	1	0	1	1	1	0	0	0	1	0	1	1	1	0	0	1	1	1	1	0	0	0	1	0	0	0	0	0	0	1
3rd	Agroecological	0	0	1	1	1	0	1	0	1	0	0	1	0	0	0	0	0	1	0	0	0	0	1	1	1	0	0	0	1	1	1	0	0	0	0	0	0	0	0	0	0	0
1st	Conventional	1	0	0	1	1	0	1	1	1	0	0	0	0	0	1	0	0	1	1	0	0	0	1	1	0	0	0	0	1	1	1	0	0	1	0	0	0	0	1	0	0	0
2nd	Conventional	0	0	1	1	1	0	1	0	0	0	0	1	0	0	0	0	1	0	0	1	0	1	1	1	1	0	0	0	1	1	1	0	0	0	1	1	0	0	0	0	1	1
3rd	Conventional	0	0	1	1	1	0	1	1	1	0	0	0	0	1	0	1	1	1	0	0	0	1	1	1	1	0	0	0	1	0	1	0	0	1	0	0	1	1	0	0	1	0

## Sheet: Bands intensity - DGGE
		1	2	3	4	5	6	7	8	9	10	11	12	13	14	15	16	17	18	19	20	21	22	23	24	25	26	27	28	29	30	31	32	33	34	35	36	37	38	39	40	41	42	43	44	45	46	47	48
		AZ2- 1st(R1)	AZ2- 1st(R2)	AZ2- 1st(R3)	AZ1- 1st(R1)	AZ1- 1st(R2)	AZ1- 1st(R3)	AZ3- 1st(R1)	AZ3- 1st(R2)	AZ3- 1st(R3)	CZ2- 1st(R1)	CZ2- 1st(R2)	CZ2- 1st(R3)	CZ1- 1st(R1)	CZ1- 1st(R2)	CZ1- 1st(R3)	CZ3- 1st(R1)	CZ3- 1st(R2)	CZ3- 1st(R3)	MZ2- 1st(R1)	MZ2- 1st(R2)	MZ2- 1st(R3)	MZ1- 1st(R1)	MZ1- 1st(R2)	MZ1- 1st(R3)	MZ3- 1st(R1)	MZ3- 1st(R2)	MZ3- 1st(R3)	AZ2- 2nd(R1)	AZ2- 2nd(R2)	AZ2- 2nd(R3)	AZ1- 2nd(R1)	AZ1- 2nd(R2)	AZ1- 2nd(R3)	AZ3- 2nd(R1)	AZ3- 2nd(R2)	AZ3- 2nd(R3)	CZ2- 2nd(R1)	CZ2- 2nd(R2)	CZ2- 2nd(R3)	CZ1- 2nd(R1)	CZ1- 2nd(R2)	CZ1- 2nd(R3)	CZ3- 2nd(R1)	CZ3- 2nd(R2)	CZ3- 2nd(R3)	MZ2- 2nd(R1)	MZ2- 2nd(R2)	MZ2- 2nd(R3)
	0.4	0.00	0.00	0.00	0.00	14.50	0.00	0.00	0.00	0.00	0.00	0.00	0.00	0.00	0.00	0.00	0.00	0.00	0.00	0.00	0.00	43.90	0.00	0.00	0.00	0.00	0.00	0.00	0.00	0.00	0.00	0.00	0.00	0.00	0.00	0.00	0.00	24.00	0.00	0.00	0.00	0.00	0.00	0.00	0.00	0.00	37.90	25.90	18.50
	1.1	53.90	37.90	53.00	44.90	22.40	36.00	43.00	30.00	49.00	0.00	0.00	0.00	0.00	0.00	0.00	0.00	0.00	0.00	36.90	32.90	39.80	35.90	53.90	53.80	47.70	41.90	42.90	0.00	0.00	14.90	0.00	0.00	0.00	0.00	0.00	0.00	0.00	0.00	0.00	0.00	0.00	0.00	0.00	0.00	0.00	26.80	21.90	0.00
	1.9	0.00	0.00	0.00	0.00	0.00	0.00	0.00	0.00	0.00	0.00	0.00	0.00	0.00	0.00	0.00	0.00	0.00	0.00	27.90	30.90	0.00	24.90	36.90	38.80	32.50	31.90	29.80	40.00	28.00	0.00	45.00	44.80	31.90	31.70	29.00	35.00	0.00	0.00	0.00	13.00	0.00	0.00	0.00	0.00	0.00	0.00	0.00	0.00
	2.9	0.00	0.00	0.00	0.00	0.00	0.00	0.00	0.00	0.00	0.00	0.00	0.00	0.00	0.00	0.00	0.00	0.00	0.00	0.00	0.00	0.00	0.00	0.00	0.00	0.00	0.00	0.00	0.00	0.00	0.00	31.00	26.90	38.10	0.00	0.00	0.00	36.90	0.00	0.00	0.00	0.00	0.00	26.00	25.90	14.00	0.00	0.00	0.00
	3.9	28.90	18.90	26.00	22.90	18.90	0.00	0.00	0.00	24.00	17.00	0.00	0.00	0.00	0.00	0.00	0.00	0.00	0.00	0.00	0.00	0.00	0.00	0.00	0.00	0.00	0.00	0.00	0.00	0.00	0.00	0.00	28.00	22.10	0.00	0.00	0.00	38.90	0.00	7.00	0.00	0.00	0.00	0.00	0.00	0.00	0.00	0.00	0.00
	5.3	91.90	102.60	77.20	92.90	54.40	67.80	86.60	49.90	88.90	0.00	0.00	0.00	0.00	0.00	0.00	0.00	0.00	0.00	0.00	0.00	0.00	0.00	0.00	0.00	0.00	0.00	0.00	44.60	0.00	0.00	0.00	0.00	0.00	0.00	0.00	0.00	0.00	0.00	0.00	0.00	0.00	0.00	0.00	11.00	0.00	0.00	0.00	0.00
	6.0	0.00	0.00	0.00	0.00	0.00	56.50	46.90	0.00	0.00	0.00	0.00	0.00	0.00	0.00	0.00	0.00	0.00	0.00	0.00	0.00	0.00	0.00	0.00	0.00	0.00	0.00	0.00	37.70	60.90	54.90	0.00	0.00	0.00	0.00	0.00	44.00	0.00	0.00	0.00	0.00	0.00	0.00	0.00	0.00	0.00	0.00	0.00	16.00
	7.2	0.00	58.80	47.90	0.00	0.00	0.00	0.00	71.80	62.50	0.00	0.00	0.00	0.00	0.00	41.00	0.00	0.00	0.00	23.70	0.00	0.00	15.00	21.80	31.30	40.90	42.80	19.10	0.00	38.80	45.00	94.90	120.00	127.90	18.00	28.00	0.00	0.00	0.00	0.00	0.00	0.00	0.00	0.00	0.00	0.00	34.90	0.00	0.00
	8.7	0.00	0.00	0.00	0.00	0.00	0.00	0.00	0.00	0.00	0.00	0.00	0.00	0.00	0.00	0.00	0.00	0.00	0.00	0.00	0.00	0.00	0.00	0.00	23.80	0.00	0.00	0.00	0.00	0.00	0.00	38.90	49.90	53.90	0.00	0.00	0.00	0.00	0.00	0.00	0.00	0.00	0.00	0.00	0.00	0.00	22.90	0.00	10.00
	10.0	0.00	15.80	18.90	35.00	0.00	0.00	0.00	0.00	0.00	0.00	0.00	0.00	0.00	0.00	0.00	0.00	0.00	0.00	17.90	0.00	0.00	12.90	24.90	26.90	30.00	29.90	37.30	0.00	0.00	0.00	0.00	0.00	0.00	0.00	0.00	0.00	0.00	0.00	0.00	0.00	0.00	0.00	0.00	0.00	0.00	0.00	0.00	0.00
	11.6	0.00	0.00	0.00	0.00	0.00	0.00	0.00	0.00	0.00	0.00	0.00	0.00	0.00	0.00	0.00	0.00	0.00	0.00	0.00	0.00	0.00	0.00	0.00	0.00	0.00	0.00	0.00	0.00	0.00	9.90	32.20	0.00	0.00	0.00	0.00	0.00	0.00	0.00	12.00	0.00	0.00	0.00	0.00	0.00	0.00	0.00	0.00	0.00
	12.1	0.00	0.00	0.00	19.00	43.00	0.00	0.00	0.00	13.00	0.00	0.00	0.00	0.00	0.00	0.00	0.00	0.00	0.00	0.00	0.00	0.00	0.00	0.00	0.00	0.00	0.00	0.00	0.00	0.00	0.00	0.00	0.00	0.00	0.00	0.00	0.00	0.00	0.00	0.00	0.00	0.00	0.00	0.00	0.00	0.00	0.00	0.00	0.00
	13.7	0.00	0.00	19.90	71.00	0.00	0.00	0.00	0.00	0.00	0.00	0.00	0.00	0.00	0.00	0.00	0.00	0.00	0.00	0.00	0.00	0.00	0.00	0.00	0.00	13.00	0.00	0.00	0.00	0.00	0.00	0.00	0.00	0.00	0.00	0.00	0.00	0.00	0.00	0.00	0.00	0.00	0.00	0.00	0.00	0.00	0.00	0.00	0.00
	15.8	0.00	0.00	13.90	0.00	0.00	0.00	0.00	0.00	0.00	0.00	0.00	0.00	0.00	0.00	18.00	0.00	0.00	0.00	0.00	0.00	0.00	0.00	0.00	0.00	0.00	0.00	0.00	34.00	10.00	0.00	0.00	0.00	0.00	0.00	0.00	0.00	0.00	0.00	0.00	0.00	0.00	0.00	0.00	0.00	0.00	0.00	0.00	0.00
	17.5	0.00	0.00	0.00	0.00	0.00	0.00	0.00	0.00	0.00	0.00	0.00	0.00	0.00	0.00	0.00	0.00	0.00	0.00	0.00	0.00	0.00	0.00	0.00	0.00	0.00	0.00	0.00	0.00	0.00	0.00	12.00	0.00	0.00	0.00	0.00	0.00	0.00	0.00	0.00	0.00	82.90	0.00	0.00	0.00	0.00	0.00	0.00	0.00
	18.9	0.00	0.00	0.00	0.00	56.00	40.00	45.00	0.00	0.00	0.00	0.00	0.00	0.00	0.00	19.00	0.00	0.00	16.00	0.00	0.00	0.00	0.00	0.00	0.00	0.00	0.00	0.00	26.00	10.00	0.00	7.00	0.00	0.00	0.00	0.00	0.00	0.00	0.00	0.00	0.00	69.00	0.00	0.00	0.00	0.00	0.00	0.00	0.00
	20.9	0.00	30.00	0.00	0.00	0.00	0.00	0.00	0.00	0.00	0.00	0.00	0.00	0.00	0.00	0.00	0.00	0.00	0.00	62.00	0.00	0.00	0.00	0.00	0.00	0.00	0.00	0.00	0.00	0.00	0.00	7.00	17.00	11.00	0.00	0.00	0.00	0.00	0.00	0.00	10.00	0.00	0.00	0.00	0.00	0.00	0.00	0.00	0.00
	22.1	0.00	0.00	0.00	0.00	0.00	0.00	0.00	0.00	0.00	0.00	0.00	0.00	0.00	188.10	0.00	0.00	0.00	0.00	0.00	0.00	0.00	0.00	0.00	0.00	0.00	0.00	0.00	0.00	0.00	0.00	0.00	0.00	0.00	0.00	0.00	0.00	0.00	0.00	0.00	0.00	0.00	0.00	0.00	0.00	0.00	0.00	0.00	0.00
	23.1	0.00	0.00	0.00	0.00	13.00	0.00	0.00	0.00	0.00	7.00	0.00	0.00	0.00	34.90	0.00	7.00	0.00	0.00	0.00	0.00	0.00	0.00	0.00	0.00	0.00	0.00	0.00	0.00	0.00	0.00	0.00	0.00	0.00	0.00	0.00	0.00	0.00	0.00	0.00	7.00	0.00	0.00	0.00	0.00	10.00	0.00	0.00	0.00
	24.1	0.00	0.00	0.00	78.00	0.00	50.00	16.00	0.00	0.00	0.00	0.00	0.00	0.00	0.00	41.00	0.00	0.00	0.00	0.00	0.00	0.00	0.00	0.00	0.00	0.00	0.00	70.00	0.00	0.00	0.00	0.00	35.00	0.00	0.00	0.00	0.00	0.00	0.00	0.00	0.00	0.00	0.00	0.00	0.00	0.00	0.00	0.00	0.00
	25.6	0.00	0.00	0.00	0.00	0.00	0.00	16.90	0.00	0.00	0.00	0.00	0.00	0.00	0.00	0.00	7.00	0.00	0.00	0.00	0.00	0.00	0.00	0.00	0.00	93.00	0.00	0.00	0.00	0.00	0.00	8.00	0.00	0.00	0.00	0.00	0.00	198.00	20.00	55.00	8.00	0.00	0.00	0.00	0.00	14.00	0.00	0.00	0.00
	27.4	0.00	0.00	0.00	0.00	0.00	0.00	0.00	0.00	78.00	9.00	0.00	0.00	0.00	45.90	0.00	0.00	0.00	17.00	0.00	0.00	0.00	0.00	0.00	0.00	0.00	0.00	0.00	32.00	10.00	0.00	0.00	12.00	0.00	0.00	0.00	0.00	26.00	0.00	0.00	0.00	0.00	61.00	0.00	0.00	0.00	0.00	0.00	0.00
	28.8	0.00	0.00	48.90	0.00	102.00	0.00	14.00	0.00	0.00	0.00	0.00	0.00	0.00	34.60	17.00	0.00	0.00	0.00	0.00	35.90	0.00	0.00	0.00	0.00	0.00	141.00	0.00	0.00	0.00	0.00	0.00	0.00	0.00	0.00	0.00	0.00	14.00	27.40	8.00	0.00	0.00	50.90	0.00	14.00	34.00	0.00	0.00	0.00
	29.8	0.00	0.00	0.00	0.00	0.00	0.00	0.00	23.00	0.00	0.00	0.00	0.00	0.00	0.00	0.00	0.00	0.00	0.00	0.00	0.00	0.00	0.00	0.00	0.00	0.00	0.00	0.00	17.10	0.00	0.00	14.00	0.00	18.00	0.00	0.00	0.00	0.00	36.90	0.00	42.90	0.00	0.00	0.00	0.00	0.00	0.00	0.00	0.00
	30.7	137.00	140.00	144.90	195.70	182.00	204.00	156.90	125.00	170.00	0.00	0.00	0.00	0.00	0.00	0.00	0.00	0.00	0.00	0.00	0.00	0.00	0.00	0.00	0.00	0.00	0.00	0.00	123.90	0.00	0.00	0.00	0.00	23.00	0.00	0.00	0.00	20.00	0.00	0.00	165.80	0.00	40.90	0.00	0.00	0.00	0.00	0.00	0.00
	31.9	0.00	57.00	0.00	96.80	0.00	0.00	0.00	0.00	0.00	0.00	0.00	0.00	0.00	0.00	0.00	0.00	0.00	0.00	0.00	57.90	0.00	0.00	0.00	0.00	0.00	0.00	0.00	0.00	39.00	73.00	22.90	189.10	121.70	0.00	0.00	0.00	15.90	0.00	0.00	0.00	0.00	0.00	0.00	0.00	0.00	0.00	0.00	0.00
	33.2	57.00	63.00	28.00	0.00	0.00	0.00	136.00	82.00	103.00	0.00	0.00	0.00	0.00	0.00	0.00	0.00	0.00	0.00	0.00	185.60	0.00	0.00	0.00	38.00	80.00	108.00	64.80	0.00	0.00	0.00	23.00	74.80	195.90	0.00	0.00	0.00	13.90	10.00	0.00	140.90	0.00	140.00	0.00	0.00	0.00	0.00	0.00	0.00
	34.5	0.00	0.00	0.00	0.00	0.00	0.00	0.00	0.00	0.00	11.00	0.00	0.00	0.00	0.00	0.00	0.00	0.00	0.00	0.00	0.00	0.00	6.90	0.00	0.00	0.00	0.00	38.90	55.00	0.00	0.00	150.00	31.00	0.00	0.00	0.00	0.00	0.00	0.00	0.00	0.00	0.00	0.00	0.00	0.00	46.60	100.20	200.80	0.00
	36.1	0.00	37.00	0.00	0.00	0.00	0.00	0.00	0.00	0.00	0.00	0.00	0.00	0.00	0.00	0.00	0.00	0.00	125.00	0.00	0.00	0.00	7.90	0.00	0.00	60.90	0.00	0.00	0.00	0.00	0.00	57.60	25.00	113.00	0.00	0.00	200.00	0.00	18.00	0.00	14.90	0.00	0.00	14.00	40.90	58.00	91.70	0.00	0.00
	37.5	14.00	0.00	0.00	23.00	0.00	0.00	0.00	0.00	0.00	0.00	0.00	0.00	0.00	0.00	46.00	0.00	0.00	0.00	0.00	0.00	0.00	0.00	0.00	0.00	0.00	0.00	10.90	0.00	0.00	0.00	190.90	0.00	50.00	0.00	0.00	0.00	0.00	0.00	0.00	0.00	0.00	0.00	0.00	51.10	0.00	171.90	64.90	0.00
	38.8	0.00	0.00	0.00	0.00	0.00	0.00	36.90	0.00	13.00	0.00	13.00	0.00	0.00	0.00	0.00	0.00	101.00	0.00	0.00	0.00	0.00	0.00	97.00	0.00	55.90	172.00	0.00	0.00	0.00	0.00	38.00	171.70	124.00	0.00	193.90	0.00	0.00	0.00	0.00	161.80	0.00	0.00	0.00	46.00	193.00	27.70	0.00	168.00
	40.4	189.00	40.40	55.00	101.80	0.00	0.00	0.00	110.70	0.00	0.00	0.00	0.00	0.00	0.00	0.00	0.00	0.00	169.00	0.00	45.00	187.90	0.00	0.00	0.00	0.00	0.00	0.00	0.00	0.00	0.00	119.80	188.90	192.00	0.00	0.00	11.00	0.00	0.00	0.00	101.60	0.00	181.00	0.00	48.90	0.00	0.00	19.00	197.90
	41.7	0.00	74.40	0.00	120.90	106.90	75.90	48.90	180.80	0.00	0.00	0.00	184.00	0.00	0.00	0.00	90.00	0.00	0.00	0.00	184.90	55.00	0.00	0.00	0.00	0.00	125.00	52.00	141.00	117.00	150.00	180.90	190.90	191.00	206.00	28.00	39.00	0.00	0.00	177.50	0.00	0.00	0.00	10.00	0.00	0.00	0.00	0.00	39.50
	42.8	0.00	61.00	0.00	84.90	91.90	39.00	87.90	0.00	0.00	0.00	0.00	0.00	85.00	0.00	0.00	0.00	0.00	0.00	0.00	41.00	0.00	0.00	76.00	116.00	0.00	0.00	0.00	0.00	0.00	0.00	0.00	0.00	0.00	0.00	0.00	0.00	0.00	0.00	46.90	0.00	173.00	22.00	0.00	0.00	47.90	0.00	0.00	13.00
	44.0	0.00	0.00	0.00	0.00	0.00	0.00	0.00	0.00	0.00	171.80	34.00	0.00	0.00	0.00	0.00	0.00	0.00	168.00	19.00	183.80	0.00	0.00	21.00	0.00	0.00	0.00	168.00	0.00	0.00	0.00	0.00	35.30	0.00	0.00	0.00	0.00	0.00	0.00	0.00	13.00	0.00	0.00	0.00	186.90	37.00	0.00	0.00	0.00
	44.7	0.00	0.00	0.00	0.00	0.00	63.90	53.00	0.00	47.00	0.00	0.00	0.00	0.00	0.00	16.00	80.90	48.00	0.00	0.00	0.00	0.00	0.00	0.00	0.00	0.00	0.00	0.00	0.00	0.00	0.00	0.00	40.70	0.00	0.00	0.00	0.00	189.00	189.00	181.90	0.00	0.00	0.00	0.00	0.00	25.00	0.00	0.00	0.00
	45.9	18.00	74.90	168.90	111.90	0.00	112.90	193.90	27.00	192.90	0.00	35.90	0.00	0.00	0.00	0.00	48.90	0.00	168.00	0.00	0.00	0.00	0.00	41.00	0.00	0.00	0.00	0.00	0.00	0.00	0.00	191.00	153.90	53.00	0.00	0.00	0.00	0.00	0.00	0.00	0.00	0.00	16.00	0.00	49.50	16.00	0.00	0.00	0.00
	47.3	45.60	0.00	0.00	124.80	0.00	0.00	0.00	0.00	26.00	0.00	0.00	0.00	0.00	0.00	0.00	10.00	0.00	0.00	185.00	0.00	174.00	0.00	0.00	0.00	7.00	0.00	0.00	107.90	72.00	66.00	0.00	19.00	0.00	0.00	0.00	0.00	0.00	0.00	0.00	0.00	170.90	0.00	0.00	95.60	15.90	0.00	0.00	0.00
	48.7	72.20	0.00	33.50	16.20	0.00	0.00	0.00	51.90	0.00	0.00	45.90	0.00	100.00	0.00	15.80	0.00	0.00	0.00	0.00	18.00	0.00	0.00	0.00	0.00	0.00	0.00	0.00	0.00	0.00	0.00	187.00	0.00	0.00	0.00	0.00	0.00	0.00	0.00	0.00	163.10	169.40	0.00	0.00	52.90	0.00	0.00	0.00	0.00
	49.7	0.00	56.00	0.00	14.80	133.00	0.00	0.00	0.00	0.00	0.00	0.00	0.00	0.00	0.00	0.00	0.00	0.00	0.00	19.00	0.00	0.00	55.00	37.00	29.00	0.00	0.00	75.90	0.00	0.00	0.00	192.90	0.00	0.00	0.00	194.00	0.00	0.00	0.00	0.00	167.70	0.00	176.60	33.00	0.00	0.00	0.00	0.00	0.00
	50.7	0.00	0.00	0.00	0.00	0.00	0.00	24.00	0.00	16.00	12.00	0.00	0.00	0.00	0.00	0.00	0.00	40.90	0.00	0.00	0.00	0.00	0.00	0.00	0.00	0.00	0.00	0.00	0.00	0.00	0.00	152.00	0.00	0.00	0.00	0.00	0.00	163.00	12.00	0.00	24.90	41.90	35.60	0.00	0.00	0.00	10.00	0.00	0.00
	51.4	0.00	0.00	0.00	0.00	0.00	0.00	0.00	0.00	0.00	0.00	47.50	0.00	0.00	0.00	0.00	17.00	0.00	0.00	0.00	15.00	0.00	0.00	0.00	0.00	40.00	0.00	0.00	95.00	19.90	0.00	0.00	0.00	0.00	0.00	0.00	0.00	0.00	0.00	0.00	0.00	0.00	0.00	0.00	0.00	0.00	0.00	0.00	0.00
	52.5	0.00	0.00	0.00	0.00	0.00	0.00	0.00	0.00	0.00	24.00	53.80	0.00	0.00	0.00	0.00	0.00	0.00	10.00	108.00	0.00	0.00	0.00	51.00	0.00	100.90	0.00	18.00	0.00	0.00	0.00	0.00	0.00	0.00	0.00	0.00	0.00	0.00	0.00	0.00	0.00	18.90	0.00	187.00	190.90	0.00	0.00	0.00	0.00
	53.6	0.00	0.00	0.00	0.00	0.00	0.00	0.00	0.00	0.00	0.00	0.00	0.00	0.00	0.00	0.00	0.00	0.00	0.00	0.00	0.00	0.00	0.00	0.00	0.00	0.00	0.00	0.00	0.00	15.90	0.00	0.00	0.00	0.00	14.00	17.00	0.00	0.00	0.00	0.00	0.00	0.00	0.00	0.00	0.00	11.00	0.00	0.00	0.00
	55.0	0.00	0.00	0.00	0.00	0.00	0.00	14.00	0.00	0.00	0.00	0.00	0.00	0.00	0.00	0.00	19.00	72.00	97.90	0.00	0.00	0.00	0.00	0.00	9.90	105.00	0.00	0.00	9.00	0.00	0.00	0.00	0.00	0.00	0.00	0.00	0.00	0.00	0.00	0.00	0.00	0.00	0.00	0.00	0.00	0.00	0.00	0.00	0.00
	56.3	0.00	0.00	0.00	0.00	0.00	0.00	0.00	0.00	0.00	0.00	151.00	0.00	0.00	0.00	0.00	0.00	0.00	0.00	33.90	0.00	0.00	0.00	0.00	0.00	0.00	0.00	0.00	0.00	0.00	0.00	0.00	0.00	0.00	0.00	0.00	0.00	0.00	0.00	0.00	22.00	11.00	0.00	10.00	0.00	0.00	0.00	0.00	0.00
	57.4	0.00	0.00	0.00	0.00	0.00	0.00	0.00	0.00	0.00	0.00	0.00	0.00	0.00	0.00	0.00	13.90	0.00	0.00	22.40	0.00	0.00	0.00	55.90	0.00	0.00	95.00	0.00	0.00	0.00	0.00	0.00	0.00	0.00	0.00	0.00	0.00	0.00	0.00	0.00	0.00	0.00	0.00	0.00	0.00	0.00	12.00	0.00	142.00
	58.6	14.00	66.00	11.00	0.00	0.00	12.00	20.00	19.00	50.80	0.00	0.00	0.00	0.00	0.00	0.00	14.00	0.00	0.00	42.70	0.00	75.00	87.90	92.90	53.90	0.00	0.00	163.00	19.00	0.00	0.00	0.00	12.00	190.00	0.00	0.00	0.00	0.00	0.00	0.00	136.00	0.00	0.00	10.00	0.00	0.00	0.00	0.00	0.00
	60.0	0.00	0.00	0.00	0.00	0.00	0.00	51.00	164.00	33.90	0.00	0.00	0.00	0.00	0.00	0.00	0.00	0.00	0.00	15.80	0.00	0.00	35.00	32.00	23.00	0.00	0.00	0.00	0.00	21.00	8.00	0.00	0.00	142.00	13.00	0.00	0.00	0.00	0.00	16.00	0.00	0.00	0.00	10.00	0.00	0.00	0.00	0.00	0.00
	61.7	0.00	0.00	0.00	0.00	91.00	0.00	0.00	0.00	0.00	0.00	21.80	0.00	0.00	0.00	0.00	0.00	0.00	39.90	0.00	0.00	0.00	0.00	34.90	34.00	0.00	0.00	39.00	0.00	0.00	0.00	0.00	0.00	0.00	0.00	0.00	0.00	0.00	0.00	0.00	0.00	0.00	0.00	0.00	0.00	0.00	0.00	0.00	0.00
	62.6	0.00	0.00	0.00	0.00	0.00	0.00	0.00	0.00	0.00	0.00	0.00	0.00	0.00	0.00	0.00	149.00	0.00	0.00	0.00	0.00	0.00	0.00	0.00	0.00	63.00	0.00	0.00	0.00	0.00	0.00	0.00	0.00	0.00	0.00	0.00	0.00	0.00	0.00	0.00	97.00	0.00	13.90	0.00	0.00	0.00	0.00	0.00	0.00
	63.5	0.00	0.00	0.00	0.00	48.00	0.00	0.00	0.00	0.00	0.00	40.40	0.00	0.00	0.00	0.00	0.00	0.00	33.90	0.00	0.00	0.00	0.00	0.00	0.00	0.00	0.00	0.00	0.00	54.00	57.00	0.00	0.00	0.00	0.00	0.00	0.00	0.00	0.00	0.00	0.00	0.00	0.00	0.00	0.00	0.00	0.00	0.00	0.00
	64.7	28.00	0.00	0.00	0.00	0.00	0.00	0.00	0.00	0.00	0.00	20.30	0.00	0.00	0.00	0.00	0.00	0.00	0.00	0.00	0.00	0.00	0.00	0.00	0.00	59.00	0.00	0.00	0.00	0.00	0.00	0.00	0.00	0.00	0.00	0.00	0.00	0.00	0.00	0.00	0.00	0.00	0.00	0.00	0.00	0.00	0.00	0.00	0.00
	66.4	0.00	0.00	0.00	0.00	0.00	0.00	86.00	0.00	0.00	17.10	0.00	35.00	45.00	60.00	28.00	87.00	46.00	39.90	54.00	0.00	0.00	0.00	0.00	0.00	21.00	45.00	0.00	0.00	0.00	0.00	0.00	0.00	0.00	0.00	0.00	0.00	47.00	22.00	44.00	82.00	58.00	65.00	0.00	0.00	0.00	5.00	0.00	0.00
	68.6	0.00	0.00	0.00	0.00	0.00	0.00	0.00	0.00	0.00	0.00	0.00	0.00	0.00	0.00	0.00	0.00	0.00	0.00	0.00	0.00	0.00	46.00	60.00	0.00	0.00	0.00	0.00	0.00	0.00	0.00	0.00	0.00	0.00	0.00	0.00	0.00	0.00	0.00	0.00	0.00	0.00	0.00	0.00	0.00	0.00	0.00	12.00	0.00
	70.0	0.00	0.00	50.00	0.00	0.00	0.00	0.00	0.00	0.00	0.00	0.00	0.00	0.00	0.00	0.00	0.00	0.00	0.00	0.00	0.00	0.00	0.00	0.00	33.90	0.00	15.00	0.00	0.00	21.00	20.00	0.00	0.00	0.00	0.00	0.00	0.00	0.00	0.00	0.00	0.00	0.00	0.00	0.00	0.00	0.00	13.00	0.00	0.00
	71.1	0.00	0.00	0.00	0.00	0.00	75.00	0.00	0.00	0.00	0.00	0.00	0.00	0.00	0.00	0.00	0.00	0.00	0.00	0.00	0.00	0.00	0.00	38.90	20.80	70.90	0.00	95.00	84.00	0.00	44.90	0.00	0.00	0.00	0.00	0.00	0.00	0.00	0.00	0.00	0.00	0.00	0.00	0.00	0.00	0.00	0.00	0.00	0.00
	72.8	116.00	122.80	0.00	113.00	115.00	135.30	92.90	0.00	108.00	0.00	0.00	0.00	0.00	0.00	0.00	0.00	0.00	0.00	0.00	0.00	0.00	0.00	0.00	0.00	34.90	0.00	0.00	0.00	0.00	54.10	0.00	0.00	0.00	15.10	0.00	34.00	0.00	0.00	0.00	0.00	0.00	0.00	0.00	0.00	0.00	0.00	21.00	0.00
	73.6	0.00	0.00	120.90	152.90	157.90	181.80	0.00	168.00	0.00	0.00	0.00	0.00	0.00	0.00	0.00	0.00	0.00	0.00	20.90	0.00	0.00	0.00	52.00	44.00	0.00	38.80	41.90	85.90	59.10	54.90	89.00	99.00	105.90	0.00	34.00	0.00	0.00	0.00	0.00	0.00	0.00	0.00	0.00	0.00	0.00	26.00	0.00	0.00
	75.2	0.00	105.80	0.00	102.40	0.00	0.00	98.10	0.00	0.00	0.00	0.00	0.00	0.00	0.00	0.00	24.80	111.00	0.00	0.00	0.00	0.00	36.90	0.00	0.00	0.00	0.00	0.00	90.10	113.90	0.00	0.00	0.00	0.00	0.00	0.00	0.00	0.00	0.00	0.00	109.00	0.00	0.00	0.00	0.00	0.00	0.00	0.00	10.90
	76.8	0.00	0.00	14.90	0.00	129.90	97.70	0.00	0.00	0.00	0.00	0.00	0.00	164.00	0.00	24.90	0.00	0.00	0.00	42.10	0.00	43.00	93.00	0.00	0.00	63.80	72.90	69.20	107.30	84.60	158.90	0.00	0.00	0.00	0.00	0.00	0.00	0.00	0.00	34.00	0.00	29.10	114.00	0.00	0.00	0.00	0.00	0.00	70.30
	78.2	126.50	86.20	134.10	0.00	123.90	132.20	112.60	175.10	112.90	27.30	0.00	0.00	0.00	63.90	35.90	27.40	0.00	0.00	0.00	0.00	0.00	0.00	76.60	106.90	95.90	46.80	65.70	125.80	0.00	0.00	0.00	0.00	0.00	0.00	0.00	0.00	0.00	0.00	0.00	0.00	0.00	0.00	0.00	0.00	0.00	71.60	0.00	0.00
	79.5	126.00	118.20	139.80	93.00	0.00	0.00	95.30	155.90	130.20	0.00	0.00	0.00	0.00	0.00	0.00	49.00	0.00	49.70	0.00	0.00	0.00	0.00	0.00	0.00	0.00	47.80	45.30	0.00	186.00	131.70	51.30	41.80	0.00	0.00	67.00	28.00	0.00	0.00	0.00	0.00	53.00	0.00	0.00	0.00	58.60	104.70	0.00	0.00
	80.8	117.20	0.00	0.00	0.00	139.50	117.80	0.00	0.00	135.90	0.00	0.00	0.00	0.00	74.90	0.00	0.00	53.00	0.00	0.00	0.00	0.00	0.00	0.00	0.00	48.60	0.00	0.00	0.00	0.00	92.90	0.00	0.00	65.00	41.70	0.00	0.00	0.00	0.00	0.00	0.00	0.00	0.00	0.00	0.00	92.90	0.00	0.00	0.00
	82.3	0.00	56.90	69.90	0.00	69.70	80.70	71.90	76.10	48.00	0.00	0.00	0.00	0.00	0.00	0.00	0.00	0.00	0.00	0.00	0.00	0.00	43.00	25.80	0.00	0.00	0.00	0.00	50.70	68.90	51.20	0.00	73.90	0.00	0.00	0.00	0.00	0.00	0.00	0.00	0.00	0.00	0.00	0.00	0.00	0.00	0.00	0.00	0.00
	83.3	48.90	0.00	0.00	0.00	0.00	32.70	0.00	68.80	54.60	0.00	0.00	0.00	0.00	0.00	0.00	0.00	0.00	0.00	0.00	0.00	0.00	0.00	0.00	0.00	0.00	0.00	0.00	0.00	0.00	0.00	87.00	0.00	94.80	0.00	0.00	0.00	0.00	0.00	0.00	0.00	0.00	0.00	0.00	71.70	0.00	0.00	0.00	0.00
	84.3	0.00	0.00	0.00	0.00	0.00	0.00	0.00	44.80	30.50	0.00	0.00	0.00	0.00	31.00	0.00	0.00	0.00	0.00	0.00	0.00	100.00	0.00	0.00	49.00	21.90	0.00	0.00	0.00	0.00	33.70	0.00	66.90	115.60	49.90	0.00	47.00	0.00	0.00	0.00	0.00	67.00	0.00	0.00	0.00	72.80	0.00	0.00	0.00
	85.9	26.00	0.00	0.00	0.00	0.00	0.00	0.00	0.00	0.00	0.00	0.00	0.00	90.00	0.00	0.00	0.00	0.00	0.00	0.00	0.00	0.00	0.00	0.00	0.00	0.00	0.00	0.00	0.00	0.00	0.00	105.90	0.00	0.00	0.00	29.90	0.00	0.00	0.00	140.90	101.00	118.90	0.00	68.60	109.70	89.80	0.00	0.00	0.00
	87.2	0.00	0.00	0.00	27.90	0.00	0.00	0.00	0.00	0.00	0.00	0.00	0.00	0.00	0.00	0.00	0.00	0.00	0.00	0.00	0.00	0.00	0.00	0.00	0.00	0.00	0.00	0.00	0.00	0.00	0.00	0.00	0.00	0.00	0.00	0.00	0.00	0.00	0.00	0.00	0.00	0.00	124.00	0.00	43.60	41.00	0.00	0.00	0.00
	88.4	0.00	0.00	30.00	0.00	0.00	0.00	32.00	0.00	0.00	0.00	0.00	0.00	0.00	0.00	0.00	0.00	0.00	0.00	0.00	0.00	0.00	0.00	0.00	0.00	0.00	0.00	0.00	0.00	0.00	0.00	0.00	0.00	0.00	0.00	0.00	0.00	0.00	0.00	0.00	0.00	0.00	0.00	0.00	66.80	0.00	0.00	77.00	0.00
	89.1	0.00	0.00	0.00	0.00	0.00	0.00	0.00	0.00	0.00	0.00	0.00	0.00	0.00	0.00	0.00	0.00	0.00	0.00	33.00	34.00	38.00	0.00	0.00	0.00	0.00	22.00	20.00	0.00	0.00	0.00	0.00	0.00	0.00	0.00	10.00	14.00	0.00	0.00	0.00	0.00	0.00	0.00	0.00	54.40	0.00	38.00	0.00	35.00
	91.5	0.00	0.00	0.00	0.00	0.00	0.00	0.00	0.00	0.00	0.00	0.00	0.00	164.00	0.00	0.00	0.00	136.00	0.00	0.00	0.00	0.00	0.00	0.00	0.00	0.00	0.00	0.00	0.00	0.00	0.00	0.00	0.00	0.00	0.00	0.00	0.00	0.00	0.00	0.00	96.00	0.00	39.10	0.00	0.00	0.00	0.00	0.00	0.00
	92.7	24.90	0.00	0.00	0.00	0.00	0.00	0.00	0.00	0.00	0.00	0.00	184.90	0.00	0.00	0.00	0.00	0.00	0.00	0.00	0.00	0.00	0.00	0.00	0.00	0.00	0.00	0.00	0.00	0.00	0.00	0.00	32.00	0.00	0.00	0.00	0.00	0.00	0.00	0.00	0.00	0.00	0.00	0.00	0.00	0.00	0.00	0.00	0.00
	93.5	24.60	0.00	0.00	0.00	0.00	0.00	0.00	0.00	0.00	0.00	0.00	0.00	0.00	0.00	0.00	0.00	170.80	0.00	0.00	0.00	0.00	0.00	0.00	0.00	0.00	0.00	0.00	0.00	14.00	0.00	0.00	0.00	0.00	0.00	0.00	0.00	0.00	0.00	0.00	0.00	49.00	0.00	0.00	0.00	0.00	0.00	0.00	0.00
	94.7	0.00	0.00	0.00	0.00	0.00	0.00	0.00	0.00	0.00	0.00	0.00	47.10	0.00	0.00	26.90	0.00	0.00	0.00	0.00	0.00	0.00	0.00	0.00	0.00	0.00	0.00	0.00	0.00	0.00	0.00	0.00	0.00	0.00	0.00	0.00	0.00	0.00	0.00	0.00	51.90	0.00	0.00	0.00	0.00	0.00	0.00	0.00	0.00
	96.1	0.00	0.00	0.00	12.00	0.00	27.00	0.00	0.00	0.00	0.00	0.00	0.00	0.00	0.00	0.00	0.00	0.00	0.00	0.00	0.00	0.00	0.00	0.00	0.00	0.00	0.00	0.00	0.00	0.00	0.00	0.00	0.00	0.00	126.00	0.00	132.90	0.00	0.00	0.00	0.00	0.00	0.00	0.00	12.30	0.00	0.00	0.00	0.00
	96.6	0.00	0.00	0.00	0.00	0.00	0.00	0.00	0.00	0.00	0.00	0.00	0.00	0.00	0.00	0.00	0.00	0.00	0.00	0.00	0.00	0.00	0.00	0.00	0.00	0.00	0.00	0.00	0.00	0.00	0.00	0.00	0.00	0.00	0.00	21.90	0.00	0.00	0.00	0.00	0.00	0.00	0.00	47.00	20.90	54.00	0.00	0.00	0.00
	98.0	0.00	0.00	0.00	0.00	0.00	0.00	0.00	0.00	0.00	24.00	11.00	15.90	11.00	13.00	34.00	35.00	28.20	19.00	0.00	0.00	0.00	0.00	0.00	0.00	0.00	0.00	0.00	0.00	0.00	0.00	0.00	0.00	0.00	91.90	44.00	43.00	14.00	17.00	11.00	16.00	11.00	11.90	0.00	0.00	34.00	0.00	0.00	0.00
[truncated: 34 more columns]

## Sheet: index - DGGE
System							Localities							Period
Tratament	Richness	Chao	Dominance	Simpson	Shannon		Tratament	Richness	Chao	Dominance	Simpson	Shannon			Richness	Chao	Dominance	Simpson	Shannon
Forest	19	190	0.05263	0.9474	2.944		Z1	22	0.04545	0.9545	3.091	253		1st	9	45	0.1111	0.8889	2.197
Forest	17	153	0.05882	0.9412	2.833		Z1	20	0.05	0.95	2.996	210		1st	12	78	0.08333	0.9167	2.485
Forest	13	91	0.07692	0.9231	2.565		Z1	22	0.04545	0.9545	3.091	253		1st	16	136	0.0625	0.9375	2.773
Forest	9	45	0.1111	0.8889	2.197		Z1	16	0.0625	0.9375	2.773	136		1st	20	210	0.05	0.95	2.996
Forest	17	153	0.05882	0.9412	2.833		Z1	18	0.05556	0.9444	2.89	171		1st	22	253	0.04545	0.9545	3.091
Forest	12	78	0.08333	0.9167	2.485		Z1	17	0.05882	0.9412	2.833	153		1st	19	190	0.05263	0.9474	2.944
Forest	20	210	0.05	0.95	2.996		Z1	12	0.08333	0.9167	2.485	78		1st	17	153	0.05882	0.9412	2.833
Forest	22	253	0.04545	0.9545	3.091		Z1	14	0.07143	0.9286	2.639	105		1st	13	91	0.07692	0.9231	2.565
Forest	16	136	0.0625	0.9375	2.773		Z1	19	0.05263	0.9474	2.944	190		1st	17	153	0.05882	0.9412	2.833
Forest	14	105	0.07143	0.9286	2.639		Z1	17	0.05882	0.9412	2.833	153		1st	22	253	0.04545	0.9545	3.091
Forest	12	78	0.08333	0.9167	2.485		Z1	13	0.07692	0.9231	2.565	91		1st	20	210	0.05	0.95	2.996
Forest	14	105	0.07143	0.9286	2.639		Z1	25	0.04	0.96	3.219	325		1st	21	231	0.04762	0.9524	3.045
Forest	16	136	0.0625	0.9375	2.773		Z1	22	0.04545	0.9545	3.091	253		1st	21	231	0.04762	0.9524	3.045
Forest	8	36	0.125	0.875	2.079		Z1	26	0.03846	0.9615	3.258	351		1st	18	171	0.05556	0.9444	2.89
Forest	11	66	0.09091	0.9091	2.398		Z1	21	0.04762	0.9524	3.045	231		1st	23	276	0.04348	0.9565	3.135
Forest	19	190	0.05263	0.9474	2.944		Z1	22	0.04545	0.9545	3.091	253		1st	25	325	0.04	0.96	3.219
Forest	18	171	0.05556	0.9444	2.89		Z1	23	0.04348	0.9565	3.135	276		1st	20	210	0.05	0.95	2.996
Forest	17	153	0.05882	0.9412	2.833		Z1	23	0.04348	0.9565	3.135	276		1st	20	210	0.05	0.95	2.996
Forest	17	153	0.05882	0.9412	2.833		Z1	14	0.07143	0.9286	2.639	105		1st	5	15	0.2	0.8	1.609
Forest	16	136	0.0625	0.9375	2.773		Z1	20	0.05	0.95	2.996	210		1st	7	28	0.1429	0.8571	1.946
Forest	18	171	0.05556	0.9444	2.89		Z1	20	0.05	0.95	2.996	210		1st	13	91	0.07692	0.9231	2.565
Forest	21	231	0.04762	0.9524	3.045		Z1	23	0.04348	0.9565	3.135	276		1st	10	55	0.1	0.9	2.303
Forest	25	325	0.04	0.96	3.219		Z1	15	0.06667	0.9333	2.708	120		1st	16	136	0.0625	0.9375	2.773
Forest	20	210	0.05	0.95	2.996		Z1	7	0.1429	0.8571	1.946	28		1st	9	45	0.1111	0.8889	2.197
Forest	17	153	0.05882	0.9412	2.833		Z1	15	0.06667	0.9333	2.708	120		1st	13	91	0.07692	0.9231	2.565
Forest	20	210	0.05	0.95	2.996		Z1	13	0.07692	0.9231	2.565	91		1st	10	55	0.1	0.9	2.303
Forest	22	253	0.04545	0.9545	3.091		Z1	9	0.1111	0.8889	2.197	45		1st	11	66	0.09091	0.9091	2.398
Agroecological	23	276	0.04348	0.9565	3.135		Z2	13	0.07692	0.9231	2.565	91		2nd	19	190	0.05263	0.9474	2.944
Agroecological	20	210	0.05	0.95	2.996		Z2	14	0.07143	0.9286	2.639	105		2nd	20	210	0.05	0.95	2.996
Agroecological	20	210	0.05	0.95	2.996		Z2	14	0.07143	0.9286	2.639	105		2nd	10	55	0.1	0.9	2.303
Agroecological	20	210	0.05	0.95	2.996		Z2	21	0.04762	0.9524	3.045	231		2nd	17	153	0.05882	0.9412	2.833
Agroecological	21	231	0.04762	0.9524	3.045		Z2	25	0.04	0.96	3.219	325		2nd	19	190	0.05263	0.9474	2.944
Agroecological	21	231	0.04762	0.9524	3.045		Z2	20	0.05	0.95	2.996	210		2nd	18	171	0.05556	0.9444	2.89
Agroecological	22	253	0.04545	0.9545	3.091		Z2	16	0.0625	0.9375	2.773	136		2nd	12	78	0.08333	0.9167	2.485
Agroecological	18	171	0.05556	0.9444	2.89		Z2	6	0.1667	0.8333	1.792	21		2nd	16	136	0.0625	0.9375	2.773
Agroecological	25	325	0.04	0.96	3.219		Z2	8	0.125	0.875	2.079	36		2nd	8	36	0.125	0.875	2.079
Agroecological	25	325	0.04	0.96	3.219		Z2	9	0.1111	0.8889	2.197	45		2nd	11	66	0.09091	0.9091	2.398
Agroecological	22	253	0.04545	0.9545	3.091		Z2	11	0.09091	0.9091	2.398	66		2nd	14	105	0.07143	0.9286	2.639
Agroecological	26	351	0.03846	0.9615	3.258		Z2	12	0.08333	0.9167	2.485	78		2nd	10	55	0.1	0.9	2.303
Agroecological	20	210	0.05	0.95	2.996		Z2	17	0.05882	0.9412	2.833	153		2nd	11	66	0.09091	0.9091	2.398
Agroecological	18	171	0.05556	0.9444	2.89		Z2	20	0.05	0.95	2.996	210		2nd	12	78	0.08333	0.9167	2.485
Agroecological	20	210	0.05	0.95	2.996		Z2	21	0.04762	0.9524	3.045	231		2nd	25	325	0.04	0.96	3.219
Agroecological	10	55	0.1	0.9	2.303		Z2	21	0.04762	0.9524	3.045	231		2nd	22	253	0.04545	0.9545	3.091
Agroecological	11	66	0.09091	0.9091	2.398		Z2	9	0.1111	0.8889	2.197	45		2nd	26	351	0.03846	0.9615	3.258
Agroecological	12	78	0.08333	0.9167	2.485		Z2	20	0.05	0.95	2.996	210		2nd	14	105	0.07143	0.9286	2.639
Agroecological	21	231	0.04762	0.9524	3.045		Z2	18	0.05556	0.9444	2.89	171		2nd	20	210	0.05	0.95	2.996
Agroecological	22	253	0.04545	0.9545	3.091		Z2	20	0.05	0.95	2.996	210		2nd	18	171	0.05556	0.9444	2.89
Agroecological	23	276	0.04348	0.9565	3.135		Z2	5	0.2	0.8	1.609	15		2nd	20	210	0.05	0.95	2.996
Agroecological	9	45	0.1111	0.8889	2.197		Z2	10	0.1	0.9	2.303	55		2nd	23	276	0.04348	0.9565	3.135
Agroecological	12	78	0.08333	0.9167	2.485		Z2	11	0.09091	0.9091	2.398	66		2nd	15	120	0.06667	0.9333	2.708
Agroecological	6	21	0.1667	0.8333	1.792		Z2	12	0.08333	0.9167	2.485	78		2nd	15	120	0.06667	0.9333	2.708
Agroecological	21	231	0.04762	0.9524	3.045		Z2	12	0.08333	0.9167	2.485	78		2nd	12	78	0.08333	0.9167	2.485
Agroecological	25	325	0.04	0.96	3.219		Z2	13	0.07692	0.9231	2.565	91		2nd	13	91	0.07692	0.9231	2.565
Agroecological	24	300	0.04167	0.9583	3.178		Z2	9	0.1111	0.8889	2.197	45		2nd	9	45	0.1111	0.8889	2.197
Conventional	7	28	0.1429	0.8571	1.946		Z3	19	0.05263	0.9474	2.944	190		3rd	13	91	0.07692	0.9231	2.565
Conventional	13	91	0.07692	0.9231	2.565		Z3	20	0.05	0.95	2.996	210		3rd	14	105	0.07143	0.9286	2.639
Conventional	9	45	0.1111	0.8889	2.197		Z3	10	0.1	0.9	2.303	55		3rd	22	253	0.04545	0.9545	3.091
Conventional	10	55	0.1	0.9	2.303		Z3	20	0.05	0.95	2.996	210		3rd	20	210	0.05	0.95	2.996
Conventional	11	66	0.09091	0.9091	2.398		Z3	18	0.05556	0.9444	2.89	171		3rd	14	105	0.07143	0.9286	2.639
Conventional	5	15	0.2	0.8	1.609		Z3	19	0.05263	0.9474	2.944	190		3rd	22	253	0.04545	0.9545	3.091
Conventional	10	55	0.1	0.9	2.303		Z3	17	0.05882	0.9412	2.833	153		3rd	20	210	0.05	0.95	2.996
Conventional	16	136	0.0625	0.9375	2.773		Z3	20	0.05	0.95	2.996	210		3rd	18	171	0.05556	0.9444	2.89
Conventional	13	91	0.07692	0.9231	2.565		Z3	22	0.04545	0.9545	3.091	253		3rd	19	190	0.05263	0.9474	2.944
Conventional	23	276	0.04348	0.9565	3.135		Z3	17	0.05882	0.9412	2.833	153		3rd	16	136	0.0625	0.9375	2.773
Conventional	15	120	0.06667	0.9333	2.708		Z3	19	0.05263	0.9474	2.944	190		3rd	18	171	0.05556	0.9444	2.89
Conventional	15	120	0.06667	0.9333	2.708		Z3	18	0.05556	0.9444	2.89	171		3rd	17	153	0.05882	0.9412	2.833
Conventional	12	78	0.08333	0.9167	2.485		Z3	10	0.1	0.9	2.303	55		3rd	20	210	0.05	0.95	2.996
Conventional	13	91	0.07692	0.9231	2.565		Z3	11	0.09091	0.9091	2.398	66		3rd	21	231	0.04762	0.9524	3.045
Conventional	9	45	0.1111	0.8889	2.197		Z3	12	0.08333	0.9167	2.485	78		3rd	25	325	0.04	0.96	3.219
Conventional	19	190	0.05263	0.9474	2.944		Z3	16	0.0625	0.9375	2.773	136		3rd	22	253	0.04545	0.9545	3.091
Conventional	20	210	0.05	0.95	2.996		Z3	20	0.05	0.95	2.996	210		3rd	20	210	0.05	0.95	2.996
Conventional	10	55	0.1	0.9	2.303		Z3	22	0.04545	0.9545	3.091	253		3rd	17	153	0.05882	0.9412	2.833
Conventional	22	253	0.04545	0.9545	3.091		Z3	22	0.04545	0.9545	3.091	253		3rd	6	21	0.1667	0.8333	1.792
Conventional	20	210	0.05	0.95	2.996		Z3	18	0.05556	0.9444	2.89	171		3rd	21	231	0.04762	0.9524	3.045
Conventional	22	253	0.04545	0.9545	3.091		Z3	21	0.04762	0.9524	3.045	231		3rd	25	325	0.04	0.96	3.219
Conventional	14	105	0.07143	0.9286	2.639		Z3	25	0.04	0.96	3.219	325		3rd	24	300	0.04167	0.9583	3.178
Conventional	14	105	0.07143	0.9286	2.639		Z3	24	0.04167	0.9583	3.178	300		3rd	21	231	0.04762	0.9524	3.045
Conventional	13	91	0.07692	0.9231	2.565		Z3	25	0.04	0.96	3.219	325		3rd	22	253	0.04545	0.9545	3.091
Conventional	20	210	0.05	0.95	2.996		Z3	10	0.1	0.9	2.303	55		3rd	23	276	0.04348	0.9565	3.135
Conventional	18	171	0.05556	0.9444	2.89		Z3	16	0.0625	0.9375	2.773	136		3rd	9	45	0.1111	0.8889	2.197
Conventional	19	190	0.05263	0.9474	2.944		Z3	13	0.07692	0.9231	2.565	91		3rd	12	78	0.08333	0.9167	2.485

## Sheet: chemicals of soil 
Tratatement		pH	P	K	Ca2+	Mg2+	Al3+	H + Al	OM	P-rem	SB	t	T	V	m
Forest	Z1	4.44	1.63	36.66	0.18	0.09	1.3	8.93	4.31	18.3	0.36	1.66	9.29	3.83	78.5
Forest	Z1	3.80	1.7	45.0	0.2	0.20	1.8	9.57	3.6	12.4	0.52	2.32	10.09	5.0	78.0
Forest	Z1	4.60	1.33	27.33	0.19	0.15	1.47	9.00	4.52	9.75	0.4	1.87	9.4	4.23	78.87
Forest	Z2	4.62	1.3	26.66	0.14	0.05	1.37	12.47	7.44	11.9	0.26	1.62	12.72	2.03	83.87
Forest	Z2	3.80	3.4	40.0	0.1	0.1	2.5	16.34	6.06	6.0	0.3	2.8	16.64	2.0	89.0
Forest	Z2	4.45	1.57	20.66	0.1	0.11	1.76	12.43	7.32	6.33	0.26	2.02	12.7	2.03	87.1
Forest	Z3	4.65	2.77	28.0	0.16	0.09	1.62	15.33	9.67	9.57	0.32	1.95	15.66	2.1	83.33
Forest	Z3	4.1	3.2	44.0	0.20	0.2	2.0	17.0	6.67	5.3	0.51	2.51	17.51	3.0	80.0
Forest	Z3	4.59	1.83	29.33	0.14	0.14	1.53	12.86	7.62	5.27	0.35	1.88	13.46	2.63	81.43
Agroecological	Z1	4.94	1.6	88.67	0.78	0.23	0.91	10.77	5.07	14.7	3.15	2.14	12.0	10.3	42.3
Agroecological	Z1	5.00	12.4	220.0	1.8	0.7	0.4	8.08	4.54	17.4	3.06	3.46	11.15	27.0	12.0
Agroecological	Z1	5.03	7.9	139.0	1.2	0.33	1.04	10.57	5.43	7.53	1.89	2.93	12.45	15.57	36.47
Agroecological	Z2	5.27	11.3	45.67	2.13	0.59	0.36	6.7	3.53	15.67	2.84	3.2	9.54	28.87	14.23
Agroecological	Z2	5.19	15.60	71.0	2.56	0.65	0.23	6.7	4.1	30.87	3.39	3.62	10.09	33.57	6.87
Agroecological	Z2	4.90	50.50	71.0	2.6	0.8	0.30	7.1	3.86	26.5	3.58	3.88	10.68	34.0	8.0
Agroecological	Z3	4.99	2.33	176.0	1.66	0.37	0.33	8.97	5.45	15.9	2.48	2.81	11.45	21.33	12.53
Agroecological	Z3	4.80	5.3	165.0	1.5	0.5	0.70	10.89	4.26	7.9	2.41	3.12	13.31	18.0	22.0
Agroecological	Z3	5.09	4.23	158.67	1.43	0.37	0.75	9.4	5.08	6.8	2.21	2.95	14.32	18.57	26.93
Conventional	Z1	5.47	0.53	96.0	2.09	0.53	0.36	8.37	5.7	19.23	2.86	3.22	11.23	26.23	9.7
Conventional	Z1	5.00	10.0	155.0	2.3	0.7	0.40	8.58	4.82	17.4	3.4	3.8	11.98	28.0	11.0
Conventional	Z1	5.25	6.47	104.67	2.08	0.6	0.88	9.73	5.42	8.57	2.94	3.82	12.68	25.07	25.73
Conventional	Z2	4.96	1.83	77.67	0.82	0.24	1.04	7.67	3.38	21.53	1.27	2.31	8.93	13.87	48.33
Conventional	Z2	4.6	3.7	100.00	1.3	0.5	1.20	8.58	3.22	10.3	2.06	3.26	10.64	19.0	37.0
Conventional	Z2	4.76	5.00	75.67	0.54	0.19	1.63	8.77	3.36	9.4	0.93	2.55	9.69	9.57	63.5
Conventional	Z3	5.55	1.23	95.33	1.01	0.33	0.23	6.57	3.93	17.43	1.59	1.82	8.15	19.7	12.0
Conventional	Z3	4.8	2.8	92.0	1.1	0.5	0.80	11.06	4.26	7.9	1.84	2.64	12.9	14.0	30.0
Conventional	Z3	5.25	6.47	104.67	2.08	0.6	0.88	9.73	5.42	8.57	2.94	3.82	12.68	25.07	25.73
